# Supplementary material for: Different Light Wavelengths Differentially Influence the Progression of the Hypersensitive Response Induced by Pathogen Infection in Tobacco
Source: Antioxidants (Basel). 2025 Aug 3;14(8):954. doi: 10.3390/antiox14080954 (PMC12382845; doi:10.3390/antiox14080954)
Supplement: Supplementary file 1 [file antioxidants-14-00954-s001.zip]

Archive with 1 entries (1 files):
- antioxidants-3775421-supplementary.pdf
